# Supplementary material for: Unearthing novel fusions as therapeutic targets in solid tumors using targeted RNA sequencing
Source: Front Oncol. 2022 Aug 10;12:892918. doi: 10.3389/fonc.2022.892918 (PMC9399837; doi:10.3389/fonc.2022.892918)
Supplement: Supplementary file 2 [file Table_3.xlsx]

## Sheet: Sheet1
Sample	Diagnosis	Group	preQC(P/F)	Fusion	Others	RT PCR	IHC	FISH
AF0022	mammary analogue secretory carcinoma	2	P
AF0023	Synovial sarcoma	7	F					SYT +
AF0024	Synovial sarcoma	7	F					SYT -
AF0025	Sclerosing rhabdomyosarcoma	8	P					EWSR1 -
AF0026	Sclerosing epithelioid fibrosarcoma	7	P	FUS:CREB3L2
AF0027	Epithelioid sarcoma	6	F
AF0028	Spindle to epithelioid sarcoma, type unspecified	6	F
AF0029	Clear cell tumor	7	P	EWSR1:CREM
AF0030	Undifferentiated round cell malignacy	6	F
AF0031	Clear cell neoplasm, unclassified	6	P	EWSR1:FLI1	Ewing sarcoma?
AF0032	Undifferentiated sarcoma	6	F
AF0033	Embryonal tumor	14	P	PLAGL1:FOXO1
AF0034	Poorly differentiated malignant tumor	6	P
AF0035	Undifferentiated round cell sarcoma	6	F
AF0036	Undifferentiated sarcoma	6	P		Sample QC X
AF0037	Undifferentiated carcinoma with focal neuroendocrine differentiation	4	P
AF0038	Undifferentiated spindle cell sarcoma	6	P
AF0039	undifferentiated pleomorphic sarcoma	6	F
AF0040	Undifferentiated spindle cell sarcoma	6	P
AF0041	undifferentiated pleomorphic sarcoma	6	F
AF0042	Undifferentiated spindle cell sarcoma	6	F
AF0043	undifferentiated pleomorphic sarcoma	6	F
AF0044	Carcinosarcoma	5	P
AF0045	undifferentiated pleomorphic sarcoma	6	F
AF0046	Undifferentiated spindle cell sarcoma	6	P
AF0047	Undifferentiated carcinoma	4	F
AF0048	Intimal sarcoma	6	P
AF0049	Undifferentiated sarcoma	6	P	JAZF1:NONE:PHF1	Low grade endomaterial stromal sarcoma?
AF0050	Undifferentiated uterine sarcoma	5(or 6)	P	SS18:GREB1	passenger fusions
AF0051	Ewing sarcoma	7	P	SS18:SSX1				EWSR1 -, SYT -
AF0052	Solitary fibrous tumor	7	P
AF0053	Malignant peripheral nerve sheath tumor	10	P
AF0054	Mucinous adenocarcinoma	1	F				TrkA +
AF0055	Adenoid cystic carcinoma	2	F				TrkA +
AF0056	Adenocarcinoma	1	P				TrkA +
AF0057	Adenocarcinoma	1	P				TrkA +
AF0058	Adenocarcinoma	1	P
AF0059	Mucinous adenocarcinoma	1	P	TPM3:NTRK1	NTRK fusion		Pan TRK +
AF0060	Adenocarcinoma	1	P	TPM3:NTRK1	NTRK fusion		Pan TRK +
AF0061	Adenocarcinoma	1	P				Pan TRK +
AF0062	Malignant peripheral nerve sheath tumor	10	P	PTPRG:RAF1
AF0063	Carcinosarcoma	5	F
AF0064	Malignant glomus tumor, recurrent, pelvic cavity	13	P
AF0065	Undifferentiated malignant small cells with some large cells	6	P	BRD4:NUTM1	NUT carcinoma
AF0066	Adenocarcinoma	1	F				ALK +
AF0067	Undifferentiated pleomorphic sarcoma	6	P
AF0068	Perivascular epithelioid cell tumor	6	P
AF0069	Malignant perivascular epithelioid cell tumor	6	P
AF0070	Low grade myofibroblastic sarcoma	9	P
AF0071	Wilms tumor	14	P
AF0072	Embryonal rhabdomyosarcoma	7	P	CAPZA2:MET
AF0073	Dermatofibrosarcoma protuberans	7	P	COL1A1:PDGFB
AF0074	Embryonal rhabdomyosarcoma	7	P	PAX3:FOXO1	Alveolar rhabdomyosarcoma
AF0075	undifferentiated spindle cell sarcoma	6	P
AF0076	Undifferentiated carcinoma	4	P
AF0077	chondromyxoid fibroma	6	P
AF0078	Undifferentiated uterine sarcoma	5(or 6)	P	COL1A1:PDGFB	Dermatofibrosarcoma protuberans?
AF0079	Embryonal rhabdomyosarcoma	7	P
AF0080	Embryonal rhabdomyosarcoma	7	P
AF0081	Synovial sarcoma	7	P	SS18:SSX1				SYT +
AF0082	Dedifferentiated liposarcoma	12	F
AF0083	Synovial sarcoma	7	P	SS18:SSX1
AF0084	Synovial sarcoma	7	F
AF0085	Perivascular epithelioid cell tumor	6	P
AF0086	Adenocarcinoma	1	P	SLC34A2:ROS1	ROS1 fusion
AF0087	Synovial sarcoma	7	F
AF0088	Undifferentiated pleomorphic sarcoma	6	F				Pan TRK +
AF0089	Synovial sarcoma	7	P	SS18:SSX1				SYT +
AF0090	Malignant peripheral nerve sheath tumor	10	F			SS18-SSX1 -
AF0091	Mesothelioma	14	F
AF0092	Dermatofibrosarcoma protuberans	7	P	COL1A1:PDGFB
AF0093	Epithelioid angiomyolipoma	6	F
AF0094	ALK-expressing adenocarcinoma	1	F				ALK +
AF0095	Synovial sarcoma, retroperitoneum	7	F			SS18-SSX1 +
AF0096	Undifferentiated pleomorphic sarcoma	6	P
AF0097	Epithelioid angiomyolipoma	6	F
AF0098	Dedifferentiated liposarcoma	12	F
AF0099	Rhabdomyosarcoma, spindle cell type	8	P
AF0100	Ewing sarcoma	7	P	FUS:ERG				EWSR1 -
AF0101	Low grade myofibroblastic sarcoma	9	P					EWSR1 -
AF0102	Desmoplastic small round cell tumor	7	P	EWSR1:WT1
AF0103	Wilms tumor	14	P
AF0104	Extraskeletal myxoid chondrosarcoma	7	P	EWSR1:NR4A3
AF0105	Atypical angiofibromatous neoplasm	6	F
AF0106	low grade spindle cell sarcoma	6	P		Sample QC X
AF0107	Poorly differentiated sarcoma with myxoepithelioid feature	6	P
AF0108	Malignant mesenchymal tumor (clear cell sarcoma and malignant melanoma)	6	P
AF0109	Atypical myxoid spindle cell neoplasm	6	P
AF0110	Undifferentiated round cell sarcoma	6	P		Sample QC X
AF0111	Myxoid neurogenic tumor	10	P	FOS:GLI1
AF0112	Myoepithelioma	6	P	MAZ:NCOA2
AF0113	NUT carcinoma	3	P	BRD4:NUTM1			NUT +
AF0114	NUT carcinoma, squamous cell type with pseudoglandular pattern	3	P	WHSC1L1:NUTM1			NUT +
AF0115	Intimal sarcoma	6	P
AF0116	Adenocarcinoma	1	P	KIF5B:RET	RET fusion
AF0117	Undifferentiated spindle cell sarcoma	6	P		Sample QC X
AF0118	Papillary urothelial carcinoma	2	F
AF0119	Inflammatory myofibroblastic tumor	9	F				ALK +	ALK -
AF0120	Undifferentiated pleomorphic sarcoma	6	P
AF0121	Myoepithelial carcinoma	2	P
AF0122	Undifferentiated spindle cell sarcoma	6	P
AF0123	Lipomatous solitary fibrous tumor	7	P	NAB2:STAT6
AF0124	Ewing sarcoma	7	P	EWSR1:FLI1
AF0125	Rhabdomyosarcoma, alveolar type	7	P	PAX3:FOXO1
AF0126	Chondrosarcomas	11	P
AF0127	Ewing sarcoma	7	P	EWSR1:FEV
AF0128	Chondrosarcoma	11	P
AF0129	Inflammatory myofibroblastic sarcoma	9	P		Sample QC X
AF0130	Myxofibrosarcoma	9	P
AF0131	Atypical solitary fibrous tumor	7	P	NAB2:STAT6
AF0132	Solitary fibrous tumor	7	P	NAB2:STAT6
AF0133	Myxofibrosarcoma	9	P
AF0134	Myxofibrosarcoma	9	P
AF0135	Mesenchymal chondrosarcoma	7	P	HEY1:NCOA2
AF0136	Extraskeletal chondrosarcoma	11	P	HEY1:NCOA2	Mesenchymal chondrosarcoma
AF0137	Pleomorphic rhabdomyosarcoma,	8	P
AF0138	Synovial sarcoma	7	P	SS18:SSX1
AF0139	Myxoid liposarcoma	7	P
AF0140	Synovial sarcoma	7	P	SS18:KLF14		SYT-SSX -
AF0141	Undifferentiated sarcoma	6	P
AF0142	Malignant peripheral nerve sheath tumor	10	P					SYT -
AF0143	Malignant small round cell tumor with necrosis	6	P	EWSR1:FLI1	Ewing sarcoma
AF0144	Solitary fibrous tumor	7	P	NAB2:STAT6			STAT6 +
AF0145	High grade endometrial stromal sarcoma	5	P
AF0146	Leiomyosarcoma	8	P
AF0147	Carcinosarcoma	5	P
AF0148	Undifferentiated pleomorphic sarcoma	6	P
AF0149	Carcinosarcoma	5	P
AF0150	Carcinosarcoma	5	P
AF0151	Undifferentiated uterine sarcoma	5(or 6)	P
AF0152	Leiomyosarcoma	8	P
AF0153	Leiomyosarcoma	8	P
AF0154	Undifferentiated small round cell tumor, c/w Ewing sarcoma	7	P	CIC:DUX4	CIC-DUX sarcoma			EWSR1 -
AF0155	undifferentiated pleomorphic sarcoma	6	P
AF0156	Dermatofibrosarcoma protuberans with focal fibrosarcomatous transformation	7	P
AF0157	Undifferentiated pleomorphic sarcoma	6	P
AF0158	Rhabdomyosarcoma	8	P
AF0159	Undifferentiated carcinoma of unknown primary	4	P
AF0160	Leiomyosarcoma	8	P
AF0161	Inflammatory myofibroblastic sarcoma	9	P
AF0162	Carcinosarcoma	5	P	PDZD2:AKT2
AF0163	Carcinosarcoma	5	P
AF0164	Mesenchymal chondrosarcoma	7	P	HEY1:NCOA2
AF0165	Alveolar soft part sarcoma	7	P	TFE3:ASPSCR1
AF0166	Undifferentiated uterine sarcoma	5(or 6)	P
AF0167	Extraskeletal myxoid chondrosarcoma	7	P	TAF15:NR4A3	TAF15 fusion			EWSR1 +
AF0168	Undifferentiated sarcoma, type unspecified	6	P
AF0169	Myxofibrosarcoma	9	P
AF0170	Carcinosarcoma	5	P
AF0171	Myxoid sarcoma	6	P	ZNF462:MUSK
AF0172	Fibrosarcoma	9	P	BRD4:NUTM1	NUT carcinoma?
AF0173	Mesenchymal chondrosarcoma	7	P	HEY1:NCOA2				EWSR1 +
AF0174	Low grade fibromyxoid sarcoma	7	P	FUS:CREB3L2				FUS +
AF0175	Synovial sarcoma	7	P	SS18:SSX2
AF0176	Undifferentiated sarcoma	6	P
AF0177	Ewing sarcoma	7	P	EWSR1:FEV				EWSR1 +
AF0178	Embryonal sarcoma	6	P
AF0179	Ewing sarcoma	7	P	EWSR1:FLI1
AF0180	Rhabdomyosarcoma	8	P
AF0181	Fibrosarcoma	9	P	COL1A1:PDGFB
AF0182	Undifferentiated sarcoma, spindle and myxoid type	6	P
AF0183	Undifferentiated pleomorphic sarcoma	6	P
AF0184	Undifferentiated pleomorphic sarcoma	6	P
AF0185	Myeloid sarcoma	14	P
AF0186	Synovial sarcoma	7	P	SS18:SSX2
AF0187	Synovial sarcoma	7	P	SS18:SSX1
AF0188	Dermatofibrosarcoma protuberans	7	P	COL1A1:PDGFB				PDGFB +
AF0189	Undifferentiated pleomorphic sarcoma	6	P
AF0190	Fibrosarcoma, arising from dermatofibrosarcoma protuberans	7	P	COL1A1:PDGFB
AF0191	Undifferentiated pleomorphic sarcoma	6	P
AF0192	Undifferentiated pleomorphic sarcoma	6	P
AF0193	Carcinosarcoma	5	P
AF0194	Malignant peripheral nerve sheath tumor	10	P	SS18:SSX2	Synovial sarcoma
AF0195	Malignant small round cell tumor	6	P	EWSR1:WT1	Desmoplastic Small Round Cell Tumors
AF0196	undifferentiated pleomorphic sarcoma	6	P	COL1A1:PDGFB	Dermatofibrosarcoma protuberans?
AF0197	Undifferentiated pleomorphic sarcoma	6	P	LSM1:NRG1
AF0198	Undifferentiated pleomorphic sarcoma	6	P
AF0199	Undifferentiated pleomorphic sarcoma	6	P				Pan TRK +
AF0200	Dedifferentiated liposarcoma	12	P
AF0201	Non-small cell carcinoma, poorly differentiated	2	P	KIF13A:PIK3CA
AF0202	Adenocarcinoma	1	P	EML4:ALK	ALK fusion		ALK +
AF0203	Carcinosarcoma	5	P
AF0204	Fibrosarcoma arising from dermatofibrosarcoma protuberans	9	P	COL1A1:PDGFB
AF0205	Undifferentiated epithelioid sarcoma	6	P	SS18:SSX2	Synovial sarcoma
AF0206	Adenosarcoma	5	P	ESR1:NCOA3
AF0207	Carcinosarcoma	5	P
AF0208	NUT carcinoma	3	P	BRD4:NUTM1			NUT +
AF0209	Chondromesenchymal hamartoma	6	P
AF0210	Adenosarcoma	5	P	ESR1:NCOA3
AF0211	Undifferentiated pleomorphic sarcoma	6	P
AF0212	Spindle cell sarcoma	6	P					SYT -
AF0213	Chondrosarcoma	11	P
AF0214	Ewing sarcoma	7	P	EWSR1:FLI1				EWSR1 +
AF0215	Undifferentiated pleomorphic sarcoma	6	P	APPL2:RAF1
AF0216	Undifferentiated pleomorphic sarcoma	6	P
AF0217	NUT carcinoma	3	P		NUT IHC +, No NUTM1 fusion		NUT +
AF0218	Undifferentiated round to spindle cell sarcoma, s/o osteosarcoma	6	P	FUS:NFATC2	Minor family of Ewing sarcoma
